# Supplementary material for: In Silico Study of Natural Polyphenols as Potential Metabolic Modulators in Mitigating Lipotoxicity in Non-Alcoholic Fatty Liver Disease via Thyroid Hormone Receptor Alpha Activation
Source: Curr Issues Mol Biol. 2025 Sep 19;47(9):777. doi: 10.3390/cimb47090777 (PMC12468250; doi:10.3390/cimb47090777)
Supplement: Supplementary file 1 [file cimb-47-00777-s001.zip]

Archive with 2 entries (2 files):
- Supplementary_Information.pdf
- Supplementary_Table S3.xlsx
