# Supplementary material for: In Silico Study of Natural Polyphenols as Potential Metabolic Modulators in Mitigating Lipotoxicity in Non-Alcoholic Fatty Liver Disease via Thyroid Hormone Receptor Alpha Activation
Source: Curr Issues Mol Biol. 2025 Sep 19;47(9):777. doi: 10.3390/cimb47090777 (PMC12468250; doi:10.3390/cimb47090777)
Supplement: Supplementary file 1 [file cimb-47-00777-s001.zip › Supplementary_Table S3.xlsx]

## Sheet: Φύλλο1
Molecule	Canonical SMILES	Formula	MW	#Heavy atoms	#Aromatic heavy atoms	Fraction Csp3	#Rotatable bonds	#H-bond acceptors	#H-bond donors	MR	TPSA	iLOGP	XLOGP3	WLOGP	MLOGP	Silicos-IT Log P	Consensus Log P	ESOL Log S	ESOL Solubility (mg/ml)	ESOL Solubility (mol/l)	ESOL Class	Ali Log S	Ali Solubility (mg/ml)	Ali Solubility (mol/l)	Ali Class	Silicos-IT LogSw	Silicos-IT Solubility (mg/ml)	Silicos-IT Solubility (mol/l)	Silicos-IT class	GI absorption	BBB permeant	Pgp substrate	CYP1A2 inhibitor	CYP2C19 inhibitor	CYP2C9 inhibitor	CYP2D6 inhibitor	CYP3A4 inhibitor	log Kp (cm/s)	Lipinski #violations	Ghose #violations	Veber #violations	Egan #violations	Muegge #violations	Bioavailability Score	PAINS #alerts	Brenk #alerts	Leadlikeness #violations	Synthetic Accessibility
T3	OC(=O)[C@H](Cc1cc(I)c(c(c1)I)Oc1ccc(c(c1)I)O)N	C15H12I3NO4	650.97	23	12	0.13	5	5	3	112.19	92.78	2.76	1.71	3.95	1.65	4.58	2.93	-5.01	6.37e-03	9.79e-06	Moderately soluble	-3.27	3.46e-01	5.32e-04	Soluble	-6.03	6.15e-04	9.44e-07	Poorly soluble	High	No	No	No	No	Yes	No	Yes	-9.06	1	1	0	0	1	0.55	0	1	1	2.98
Methyl-4-Hydroxycinnamate	COC(=O)/C=C/c1ccc(cc1)O	C10H10O3	178.18	13	6	0.10	3	3	1	49.46	46.53	2.00	2.26	1.47	1.59	1.73	1.81	-2.51	5.48e-01	3.08e-03	Soluble	-2.87	2.38e-01	1.34e-03	Soluble	-1.99	1.84e+00	1.03e-02	Soluble	High	Yes	No	No	No	No	No	No	-5.78	0	0	0	0	1	0.55	0	1	1	1.84
Chlorogenic Acid Methyl Ester	COC(=O)[C@]1(O)C[C@@H](O)[C@H]([C@@H](C1)OC(=O)/C=C/c1ccc(c(c1)O)O)O	C17H20O9	368.34	26	6	0.41	6	9	5	87.82	153.75	1.64	-0.10	-0.67	-0.81	-0.07	-0.00	-1.84	5.38e+00	1.46e-02	Very soluble	-2.68	7.76e-01	2.11e-03	Soluble	-0.29	1.89e+02	5.13e-01	Soluble	Low	No	No	No	No	No	No	No	-8.62	0	1	1	1	1	0.55	1	3	1	4.27
O-Methylsinapate	COC(=O)/C=C/c1cc(OC)c(c(c1)OC)O	C12H14O5	238.24	17	6	0.25	5	5	1	62.44	64.99	2.61	1.79	1.49	1.02	1.86	1.75	-2.38	1.00e+00	4.21e-03	Soluble	-2.77	4.01e-01	1.68e-03	Soluble	-2.25	1.34e+00	5.61e-03	Soluble	High	Yes	No	No	No	No	No	No	-6.48	0	0	0	0	0	0.55	0	1	1	2.36
Curcumin	COc1cc(/C=C/C(=O)CC(=O)/C=C/c2ccc(c(c2)OC)O)ccc1O	C21H20O6	368.38	27	12	0.14	8	6	2	102.80	93.06	3.27	3.20	3.15	1.47	4.04	3.03	-3.94	4.22e-02	1.15e-04	Soluble	-4.83	5.50e-03	1.49e-05	Moderately soluble	-4.45	1.31e-02	3.56e-05	Moderately soluble	High	No	No	No	No	Yes	No	Yes	-6.28	0	0	0	0	0	0.55	0	2	2	2.97
Caffeic Acid Phenethyl Ester	O=C(/C=C/c1ccc(c(c1)O)O)OCCc1ccccc1	C17H16O4	284.31	21	12	0.12	6	4	2	80.77	66.76	2.66	4.15	2.79	2.62	3.26	3.09	-4.24	1.62e-02	5.70e-05	Moderately soluble	-5.26	1.56e-03	5.50e-06	Moderately soluble	-4.35	1.27e-02	4.48e-05	Moderately soluble	High	Yes	No	Yes	No	Yes	No	No	-5.09	0	0	0	0	0	0.55	1	2	1	2.64
Chlorogenic Acid	O=C(O[C@@H]1C[C@@](O)(C[C@H]([C@H]1O)O)C(=O)O)/C=C/c1ccc(c(c1)O)O	C16H18O9	354.31	25	6	0.38	5	9	6	83.50	164.75	0.87	-0.42	-0.75	-1.05	-0.61	-0.39	-1.62	8.50e+00	2.40e-02	Very soluble	-2.58	9.42e-01	2.66e-03	Soluble	0.40	8.94e+02	2.52e+00	Soluble	Low	No	No	No	No	No	No	No	-8.76	1	1	1	1	2	0.11	1	2	1	4.16
Sinapic Acid	COc1cc(C=CC(=O)O)cc(c1O)OC	C11H12O5	224.21	16	6	0.18	4	5	2	58.12	75.99	1.63	1.46	1.40	0.73	1.33	1.31	-2.16	1.54e+00	6.86e-03	Soluble	-2.66	4.88e-01	2.18e-03	Soluble	-1.55	6.33e+00	2.82e-02	Soluble	High	No	No	No	No	No	No	No	-6.63	0	0	0	0	0	0.56	0	1	1	2.17
Ferulic Acid	COc1cc(/C=C/C(=O)O)ccc1O	C10H10O4	194.18	14	6	0.10	3	4	2	51.63	66.76	1.62	1.51	1.39	1.00	1.26	1.36	-2.11	1.49e+00	7.68e-03	Soluble	-2.52	5.86e-01	3.02e-03	Soluble	-1.42	7.43e+00	3.83e-02	Soluble	High	Yes	No	No	No	No	No	No	-6.41	0	0	0	0	1	0.85	0	1	1	1.93
Caffeic Acid	OC(=O)/C=C/c1ccc(c(c1)O)O	C9H8O4	180.16	13	6	0.00	2	4	3	47.16	77.76	0.97	1.15	1.09	0.70	0.75	0.93	-1.89	2.32e+00	1.29e-02	Very soluble	-2.38	7.55e-01	4.19e-03	Soluble	-0.71	3.51e+01	1.95e-01	Soluble	High	No	No	No	No	No	No	No	-6.58	0	0	0	0	1	0.56	1	2	1	1.81
p-Coumaric	OC(=O)/C=C/c1ccc(cc1)O	C9H8O3	164.16	12	6	0.00	2	3	2	45.13	57.53	0.95	1.46	1.38	1.28	1.22	1.26	-2.02	1.58e+00	9.65e-03	Soluble	-2.27	8.73e-01	5.32e-03	Soluble	-1.28	8.67e+00	5.28e-02	Soluble	High	Yes	No	No	No	No	No	No	-6.26	0	0	0	0	1	0.85	0	1	1	1.61
2Hydroxycinnamate	OC(=O)/C=C\c1ccccc1[O-]	C9H7O3-	163.15	12	6	0.00	2	3	1	43.24	60.36	1.09	2.03	1.82	1.28	1.22	1.49	-2.37	6.98e-01	4.28e-03	Soluble	-2.93	1.94e-01	1.19e-03	Soluble	-1.28	8.62e+00	5.28e-02	Soluble	High	Yes	No	No	No	No	No	No	-5.85	0	1	0	0	1	0.85	0	1	1	1.82
3-Hydroxyflavone	O=c1c(O)c(oc2c1cccc2)c1ccccc1	C15H10O3	238.24	18	16	0.00	1	3	1	69.94	50.44	2.44	3.40	3.17	1.66	3.52	2.84	-4.05	2.12e-02	8.90e-05	Moderately soluble	-4.14	1.73e-02	7.27e-05	Moderately soluble	-5.56	6.56e-04	2.75e-06	Moderately soluble	High	Yes	No	Yes	Yes	No	Yes	Yes	-5.34	0	0	0	0	0	0.55	0	0	1	2.93
Aurantinidin	Oc1ccc(cc1)c1[o+]c2cc(O)c(c(c2cc1O)O)O	C15H11O6+	287.24	21	16	0.00	1	6	5	76.17	114.29	-2.73	1.94	2.91	0.32	0.24	0.53	-3.34	1.31e-01	4.56e-04	Soluble	-3.96	3.12e-02	1.09e-04	Soluble	-2.66	6.34e-01	2.21e-03	Soluble	High	No	Yes	Yes	No	No	No	No	-6.67	0	0	0	0	0	0.55	1	2	0	3.07
Epicatechin	Oc1cc2O[C@H](c3ccc(c(c3)O)O)[C@@H](Cc2c(c1)O)O	C15H14O6	290.27	21	12	0.20	1	6	5	74.33	110.38	1.47	0.36	1.22	0.24	0.98	0.85	-2.22	1.74e+00	5.98e-03	Soluble	-2.24	1.66e+00	5.72e-03	Soluble	-2.14	2.09e+00	7.19e-03	Soluble	High	No	Yes	No	No	No	No	No	-7.82	0	0	0	0	0	0.55	1	1	0	3.50
P1	CCCCCCCOC(=O)/C=C/c1ccc(c(c1)OC)O	C17H24O4	292.37	21	6	0.47	10	4	1	84.79	55.76	3.57	4.71	3.82	2.86	4.18	3.83	-4.17	1.97e-02	6.74e-05	Moderately soluble	-5.61	7.18e-04	2.46e-06	Moderately soluble	-4.54	8.47e-03	2.90e-05	Moderately soluble	High	Yes	No	Yes	Yes	Yes	No	No	-4.74	0	0	0	0	0	0.55	0	1	2	2.90
P2	Oc1ccc(cc1)C1CC(=O)c2c(O1)cc(cc2O)O	C15H12O5	272.25	20	12	0.13	1	5	3	71.57	86.99	1.75	2.52	2.19	0.71	2.05	1.84	-3.49	8.74e-02	3.21e-04	Soluble	-3.99	2.77e-02	1.02e-04	Soluble	-3.42	1.04e-01	3.82e-04	Soluble	High	No	Yes	Yes	No	No	No	Yes	-6.17	0	0	0	0	0	0.55	0	0	0	3.01
P3	OCC1OC(Oc2cc(O)c(c(c2)OC)C(=O)/C=C/c2ccc(cc2)O)C(C(C1O)O)O	C22H24O10	448.42	32	12	0.32	7	10	6	110.93	166.14	1.71	1.09	0.07	-1.28	0.50	0.42	-3.12	3.38e-01	7.54e-04	Soluble	-4.17	3.02e-02	6.74e-05	Moderately soluble	-1.63	1.05e+01	2.35e-02	Soluble	Low	No	Yes	No	No	No	No	No	-8.26	1	0	1	1	2	0.55	0	1	1	5.07
P4	OCC1OC(Oc2ccc3c(c2)OC(CC3=O)c2ccc(c(c2)O)OC)C(C(C1O)O)O	C22H24O10	448.42	32	12	0.41	5	10	5	108.16	155.14	1.77	0.46	-0.04	-1.20	0.43	0.28	-2.86	6.23e-01	1.39e-03	Soluble	-3.29	2.32e-01	5.17e-04	Soluble	-2.39	1.81e+00	4.04e-03	Soluble	Low	No	Yes	No	No	No	No	No	-8.71	0	0	1	1	1	0.55	0	0	1	5.11
Quercetin-3-Galactoside	OC[C@H]1O[C@@H](Oc2c(oc3c(c2=O)c(O)cc(c3)O)c2ccc(c(c2)O)O)[C@@H]([C@H]([C@H]1O)O)O	C21H20O12	464.38	33	16	0.29	4	12	8	110.16	210.51	1.45	0.36	-0.54	-2.59	-0.59	-0.38	-3.04	4.23e-01	9.10e-04	Soluble	-4.35	2.10e-02	4.51e-05	Moderately soluble	-1.51	1.43e+01	3.08e-02	Soluble	Low	No	No	No	No	No	No	No	-8.88	2	1	1	1	3	0.17	1	1	1	5.32
Quercetin-3-Glucoside	OC[C@H]1O[C@@H](Oc2c(oc3c(c2=O)c(O)cc(c3)O)c2ccc(c(c2)O)[O-])[C@@H]([C@H]([C@@H]1O)O)O	C21H19O12-	463.37	33	16	0.29	4	12	7	108.27	213.34	1.79	0.36	-0.10	-2.59	-0.59	-0.23	-3.03	4.28e-01	9.24e-04	Soluble	-4.40	1.82e-02	3.94e-05	Moderately soluble	-1.51	1.43e+01	3.08e-02	Soluble	Low	No	No	No	No	No	No	No	-8.87	2	0	1	1	3	0.11	0	0	1	5.28
Genistein	Oc1ccc(cc1)c1coc2c(c1=O)c(O)cc(c2)O	C15H10O5	270.24	20	16	0.00	1	5	3	73.99	90.90	1.91	2.67	2.58	0.52	2.52	2.04	-3.72	5.11e-02	1.89e-04	Soluble	-4.23	1.59e-02	5.88e-05	Moderately soluble	-4.40	1.07e-02	3.94e-05	Moderately soluble	High	No	No	Yes	No	No	Yes	Yes	-6.05	0	0	0	0	0	0.55	0	0	0	2.87
